# Supplementary material for: Treatment for preschool age children who stutter: Protocol of a randomised, non-inferiority parallel group pragmatic trial with Mini-KIDS, social cognitive behaviour treatment and the Lidcombe Program—TreatPaCS
Source: PLoS One. 2024 Jul 11;19(7):e0304212. doi: 10.1371/journal.pone.0304212 (PMC11239023; doi:10.1371/journal.pone.0304212)
Supplement: S1 File — a. Ethics’ Study Approval in English/Dutch. b. Ethics’ Approval of Main Study Documents. (ZIP) [file pone.0304212.s002.zip]

Archive with 2 entries (2 files):
- S2b Ethics.pdf
- S2a Ethics.pdf
